# Supplementary material for: Atezolizumab Plus Bevacizumab Versus Durvalumab Plus Tremelimumab for Advanced Hepatocellular Carcinoma: A Propensity-Score-Matched Analysis
Source: Biomedicines. 2026 Jul 21;14(7):1638. doi: 10.3390/biomedicines14071638 (PMC13406657; doi:10.3390/biomedicines14071638)
Supplement: Supplementary file 1 [file biomedicines-14-01638-s001.zip]

Archive with 1 entries (1 files):
- biomedicines-4423265-supplementary.pdf
